# Supplementary material for: Variations in pleural microbiota and metabolic phenotype associated with malignant pleural effusion in human lung adenocarcinoma
Source: Thorac Cancer. 2023 Jun 12;14(21):2045–56. doi: 10.1111/1759-7714.14988 (PMC10363824; doi:10.1111/1759-7714.14988)
Supplement: Supplementary file 2 — Table S1. The clinicopathological factors for the MPE and BPE patients. Table S2. Differential ASVs identified by LEfSe between MPE and BPE group. Table S3. Differential genera identified by LEfSe between MPE and BPE group. Table S4. Differential metabolites between MPE and BPE patients. Table S5. Spearman correlation (r) values for differential metaolites and MPE enriched ASVs. Table S6. Spearman's correlation (r) values for differential metaolites and MPE enriched genera. Table S7. Spearman correlation (r) values for metaolites involved in KEGG enriched pathways and MPE enriched ASVs. [file TCA-14-2045-s001.xlsx]

## Sheet: Supplementary table S1
Supplemental Table S1. The clinicopathological factors for the MPE and BPE patients
Characteristics	MPE patients		BPE Patients		p -value
N	14		10
age(mean ±S)	60.57±9.77		44.30±16.59		0.015a
sex
male（%）	7（50.00%）		8（80.00%）		0.210b
female（%）	7（50.00%）		2（20.00%）
BMI (kg/m2) (mean ±S)	21.30±3.17		20.55±2.88		0.128 a
Smoking history
Current or past smoking history（%）	5(35.70%)		7(70.00%)		0.214 b
Never（%）	9(64.30%)		3(30.00%)
Antibiotics usage within 1 month
Yes（%）	10（71.40%）		8（80.00%）		1.000 b
No（%）	4（28.60%）		2（20.00%）
independent sample t test was used for analyzing the continuous variables and the fisher-exact test for categorical variables. Data were presented as median (standard deviation) for continuous variables and n (%) for counts. a: independent sample t test; b: Fisher exact test.

## Sheet: Supplementary table S2
Supplementary table S2. Differential ASVs identified by LEFse between MPE and BPE group
Taxonomy	Details of taxonomy	MPE mean	BPE mean	LDA score	P-value
MPE enriched ASVS
ASV5	p_Firmicutes; c_Bacilli; o_Lactobacillales; f_Streptococcaceae; g_Streptococcus	0.0145	0.0029	3.884	0.003
ASV25	p_Firmicutes; c_Bacilli; o_Staphylococcales; f_Staphylococcaceae; g_Staphylococcus	0.0062	0.0003	3.5	0
ASV23	p_Firmicutes; c_Bacilli; o_Lactobacillales; f_Lactobacillaceae; g_Lactobacillus	0.0046	0.0012	3.345	0.019
ASV35	p_Firmicutes; c_Bacilli; o_Lactobacillales; f_Lactobacillaceae;g_Lactobacillus;s_Lactobacillus_delbrueckii	0.0033	0.0005	3.239	0.003
ASV86	p_Firmicutes; c_Clostridia; o_Oscillospirales; f_Eubacterium_coprostanoligenes_group; g_Eubacterium_coprostanoligenes_group	0.0021	0.0001	3.037	0.01
ASV70	p_Firmicutes; c_Bacilli; o_Erysipelotrichales; f_Erysipelotrichaceae; g_Turicibacter	0.0019	0.0004	2.975	0.005
ASV114	p_Proteobacteria; c_Gammaproteobacteria; o_Pseudomonadales; f_Moraxellaceae; g_Psychrobacter	0.0017	0.0001	2.941	0.037
ASV118	p_Firmicutes; c_Bacilli; o_Bacillales; f_Bacillaceae; g_Bacillus	0.0016	0	2.939	0
ASV97	p_Firmicutes; c_Bacilli; o_Lactobacillales; f_Lactobacillaceae; g_Pediococcus	0.0014	0.0001	2.909	0.001
ASV130	p_Bacteroidota; c_Bacteroidia; o_Bacteroidales; f_Muribaculaceae; g_Muribaculaceae	0.0015	0	2.9	0.014
ASV156	p_Actinobacteriota; c_Actinobacteria; o_Micrococcales; f_Micrococcaceae; g_Micrococcus	0.0013	0	2.818	0
ASV175	p_Proteobacteria; c_Gammaproteobacteria; o_Pseudomonadales; f_Moraxellaceae; g_Acinetobacter	0.0011	0.0002	2.702	0.005
ASV134	p_Firmicutes; c_Clostridia; o_Lachnospirales; f_Lachnospiraceae	0.0013	0.0004	2.663	0.044
ASV266	p_Actinobacteriota; c_Actinobacteria; o_Corynebacteriales; f_Mycobacteriaceae; g_Mycobacterium; s_Mycobacterium_phlei	0.0008	0.0001	2.613	0.001
ASV304	p_Bacteroidota; c_Bacteroidia; o_Bacteroidales; f_Muribaculaceae; g_Muribaculaceae	0.0007	0	2.588	0.05
ASV281	p_Firmicutes; c_Bacilli; o_Lactobacillales; f_Lactobacillaceae; g_Lactobacillus	0.0006	0	2.586	0.039
ASV203	p_Firmicutes; c_Bacilli; o_Lactobacillales; f_Lactobacillaceae; g_Lactobacillus	0.0007	0.0001	2.56	0.012
ASV287	p_Bacteroidota; c_Bacteroidia; o_Bacteroidales; f_Bacteroidaceae; g_Bacteroides	0.0006	0.0001	2.473	0.027
ASV416	p_Campilobacterota; c_Campylobacteria; o_Campylobacterales; f_Helicobacteraceae; g_Helicobacter; s_Helicobacter_pylori	0.0005	0.0001	2.417	0.041
ASV419	p_Firmicutes; c_Clostridia; o_Peptostreptococcales-Tissierellales; f_Peptostreptococcaceae; g_Terrisporobacter	0.0004	0	2.376	0.01
ASV1081	p_Proteobacteria; c_Gammaproteobacteria; o_Burkholderiales; f_Burkholderiaceae; g_Burkholderia-Caballeronia-Paraburkholderia	0.0002	0	2.373	0.005
ASV919	p_Firmicutes; c_Clostridia; o_Oscillospirales; f_Oscillospiraceae	0.0002	0	2.353	0.039
ASV469	p_Desulfobacterota; c_Desulfovibrionia; o_Desulfovibrionales; f_Desulfovibrionaceae; g_Desulfovibrio	0.0004	0.0001	2.338	0.003
ASV786	Unassigned	0.0002	0	2.333	0.005
ASV821	p_Actinobacteriota; c_Actinobacteria; o_Corynebacteriales; f_Corynebacteriaceae; g_Corynebacterium;s_Corynebacterium_stationis	0.0003	0	2.321	0.039
ASV247	p_Firmicutes; c_Negativicutes; o_Veillonellales-Selenomonadales; f_Selenomonadaceae; g_Megamonas	0.0005	0.0002	2.315	0.013
BPE enriched ASVS
ASV22	p_Proteobacteria; c_Gammaproteobacteria; o_Pseudomonadales; f_Pseudomonadaceae; g_Pseudomonas	0.0028	0.0059	3.187	0.006
ASV51	p_Bacteroidota; c_Bacteroidia; o_Bacteroidales; f_Muribaculaceae; g_Muribaculaceae	0.0018	0.0027	2.675	0.026
ASV133	p_Proteobacteria; c_Gammaproteobacteria; o_Enterobacterales; f_Enterobacteriaceae	0.0006	0.0012	2.596	0.023
ASV91	p_Bacteroidota; c_Bacteroidia; o_Bacteroidales; f_Prevotellaceae; g_Alloprevotella	0.001	0.0016	2.534	0.03
ASV310	p_Firmicutes; c_Clostridia; o_Oscillospirales; f_Ruminococcaceae; g_Faecalibacterium	0.0002	0.0007	2.492	0.016
ASV457	p_Firmicutes; c_Bacilli; o_Bacillales; f_Bacillaceae; g_Virgibacillus; s_Virgibacillus_carmonensis	0	0.0005	2.49	0.039
ASV580	k_Bacteria	0.0001	0.0005	2.459	0.017
ASV361	p_Bacteroidota; c_Bacteroidia; o_Bacteroidales; f_Bacteroidaceae; g_Bacteroides	0.0002	0.0006	2.456	0.043
ASV112	p_Bacteroidota; c_Bacteroidia; o_Bacteroidales; f_Muribaculaceae; g_Muribaculaceae	0.0008	0.0013	2.444	0.04
ASV90	p_Bacteroidota; c_Bacteroidia; o_Bacteroidales; f_Muribaculaceae; g_Muribaculaceae	0.001	0.0014	2.425	0.046
ASV991	p_Proteobacteria; c_Gammaproteobacteria; o_Burkholderiales; f_Sutterellaceae; g_Parasutterella	0	0.0004	2.391	0.032
ASV276	p_Actinobacteriota; c_Actinobacteria; o_Micrococcales; f_Brevibacteriaceae; g_Brevibacterium	0.0003	0.0007	2.384	0.038
ASV172	p_Proteobacteria; c_Gammaproteobacteria; o_Pasteurellales; f_Pasteurellaceae; g_Haemophilus	0.0005	0.0008	2.383	0.012
ASV603	p_Proteobacteria; c_Gammaproteobacteria; o_Pseudomonadales; f_Pseudomonadaceae; g_Pseudomonas	0	0.0004	2.366	0.012
ASV1429	p_Desulfobacterota; c_Desulfuromonadia; o_Bradymonadales; f_Bradymonadales; g_Bradymonadales	0	0.0002	2.282	0.001
ASV1331	p_Actinobacteriota; c_Actinobacteria; o_Streptosporangiales; f_Thermomonosporaceae	0	0.0002	2.244	0.036
ASV374	p_Proteobacteria; c_Gammaproteobacteria; o_Alteromonadales; f_Pseudoalteromonadaceae; g_Pseudoalteromonas	0.0002	0.0005	2.202	0.042
ASV2115	p_Proteobacteria; c_Gammaproteobacteria; o_Xanthomonadales; f_Xanthomonadaceae; g_Stenotrophomonas	0	0.0002	2.196	0.032

## Sheet: Supplementary table S3
Supplementary table S3. Differential genera identified by LEFse between MPE and BPE group
Taxonomy	MPE mean	BPE mean	LDA score	P-value
MPE enriched genera
Lactobacillus	0.0264	0.0108	3.841	0.014
Streptococcus	0.0177	0.0056	3.712	0.035
Staphylococcus	0.0077	0.0008	3.511	0
Bacillus	0.0036	0.001	3.113	0.035
Pediococcus	0.0014	0.0002	2.985	0.005
Turicibacter	0.0025	0.0011	2.92	0.016
Micrococcus	0.0016	0.0004	2.876	0.003
Clostridium_sensu_stricto_1	0.002	0.001	2.87	0.01
Stenotrophomonas	0.0008	0.0004	2.697	0.012
BPE enriched genera
Pseudomonas	0.0036	0.0074	3.306	0.005
Haemophilus	0.0005	0.0009	2.799	0.007
Virgibacillus	0	0.0005	2.788	0.039
Neisseria	0.0005	0.0009	2.742	0.008
Pseudoalteromonas	0.0006	0.001	2.727	0.046
Bradymonadales	0.0001	0.0002	2.693	0.025

## Sheet: Supplementary table S4
Supplementary table S4. Differential metabolites between MPE and BPE patients
Name	Kegg_ID	HMDB_ID	Lipidmaps_ID	Class(HMDB)	CATEGORY(Lipidmaps)	MPE mean	MPE mean	fold change	Pvalue	VIP
LPI 22:4	--	--	LMGP06050013	--	Glycerophospholipids [GP]	1.44153e+06	6.92107e+06	0.208281	1.83e-08	2.34807
FAHFA (18:0/20:2)	--	--	--	--	--	1.13327e+07	5.19556e+06	2.18123	4.34e-07	2.15932
trans-10-Heptadecenoic Acid	--	--	--	--	--	1.39164e+07	4.36494e+06	3.18822	2.46e-06	2.17102
Glycerol 1-hexadecanoate	--	HMDB0011564	--	Glycerolipids	--	4.94075e+06	3.15165e+06	1.56767	4.06e-06	2.03919
Xanthohumol	cpd:C16417	HMDB0037479	LMPK12120294	Linear 1,3-diarylpropanoids	Polyketides [PR]	9.36217e+06	2.32552e+06	4.02584	4.55e-06	2.17245
FAHFA (16:0/18:2)	--	--	--	--	--	1.86415e+07	8.55441e+06	2.17917	8.43e-06	2.10099
LPI 22:5	--	--	--	--	--	3.28342e+06	8.79523e+06	0.373318	1.09e-05	2.06677
Elaidic acid	cpd:C01712	HMDB0000573	--	Fatty Acyls	--	1.90266e+09	8.26087e+08	2.30322	3.54e-05	2.11506
FAHFA (18:1/20:3)	--	--	--	--	--	3.33958e+07	1.03963e+07	3.21227	4.02e-05	2.15419
FAHFA (18:2/20:4)	--	--	--	--	--	2.78552e+07	1.07333e+07	2.59523	5.49e-05	2.02865
FAHFA (16:0/3:0)	--	--	--	--	--	1.15667e+07	5.07676e+06	2.27836	9.65e-05	2.07157
LPE 18:0	--	--	LMGP02050038	--	Glycerophospholipids [GP]	1.31203e+08	2.01357e+08	0.651594	0.00010198	1.86281
16-Hydroxyhexadecanoic acid	--	HMDB0006294	--	Fatty Acyls	--	6.1229e+06	2.37991e+06	2.57274	0.000130069	1.8381
NSI-189	--	--	--	--	--	538217	1.45295e+06	0.370432	0.000157969	1.82044
MAG (18:4)	--	--	--	--	--	9.62059e+06	2.27597e+07	0.422703	0.000178418	1.82066
LPC 22:4	--	--	LMGP01050124	--	Glycerophospholipids [GP]	1.85536e+06	3.45102e+06	0.537625	0.000184161	1.79826
LPC 22:2	--	--	LMGP01050135	--	Glycerophospholipids [GP]	1.47224e+06	2.53242e+06	0.581354	0.000211638	1.80077
N1-(3-cyano-4,6-diphenyl-2-pyridyl)-4-methylbenzamide	--	--	--	--	--	406229	134839	3.0127	0.000251133	1.75313
(+/-)14(15)-DiHET	--	--	--	--	--	966383	1.91558e+06	0.504486	0.000293513	1.99824
alpha-Ketoglutaric acid	cpd:C00026	HMDB0000208	--	Keto acids and derivatives	--	4.18784e+07	2.22721e+07	1.8803	0.00030766	1.85055
2-(Formylamino)Benzoic Acid	--	HMDB0004089	--	Benzene and substituted derivatives	--	1.11905e+06	6.57888e+06	0.170097	0.000422028	1.91625
LPC 24:4	--	--	--	--	--	767370	1.65066e+06	0.464887	0.000424233	1.67038
Arachidic Acid	cpd:C06425	HMDB0002212	LMFA01010020	Fatty Acyls	Fatty Acyls [FA]	6.10428e+06	3.57275e+06	1.70857	0.000518607	1.72991
Docosanoic acid	cpd:C08281	HMDB0000944	LMFA01010022	Fatty Acyls	Fatty Acyls [FA]	4.52351e+06	2.15948e+06	2.09472	0.00072431	1.77712
LPA 20:4	--	--	LMGP10050013	--	Glycerophospholipids [GP]	1.06214e+08	2.71187e+08	0.391662	0.000732421	1.76355
Cannabigerolic acid	--	--	--	--	--	2.12045e+06	3.21406e+06	0.659742	0.000836757	1.62272
L-Kynurenine	cpd:C00328	HMDB0000684	--	Organooxygen compounds	--	1.49287e+06	2.98184e+06	0.500652	0.000851235	1.70787
LPI 22:6	--	--	LMGP06050012	--	Glycerophospholipids [GP]	9.89329e+06	2.06236e+07	0.479707	0.000947038	1.64159
Nor-9-carboxy-δ9-THC	--	--	--	--	--	733329	1.53635e+06	0.477318	0.000997066	1.67277
delta-Tocopherol	cpd:C14151	HMDB0002902	LMPR02020066	Prenol lipids	Prenol Lipids [PR]	1.02638e+08	2.14911e+08	0.477582	0.00104896	1.63936
11-Epiprostaglandin E1	--	--	--	--	--	692564	1.79636e+06	0.385537	0.00112148	1.68209
Perillic acid	cpd:C11924	HMDB0004586	LMPR0102090041	Prenol lipids	Prenol Lipids [PR]	886205	2.05057e+06	0.432175	0.0013685	1.55305
Lignoceric acid	cpd:C08320	HMDB0002003	LMFA01010024	Fatty Acyls	Fatty Acyls [FA]	3.39904e+06	1.17063e+07	0.29036	0.00155045	1.63086
MAG (18:3)	--	--	--	--	--	1.16831e+07	2.05197e+07	0.569361	0.00162284	1.59941
15(R)-Prostaglandin E2	--	--	--	--	--	1.20772e+06	2.72013e+06	0.443993	0.00181661	1.56224
Testosterone sulfate	--	HMDB0002833	LMST05020032	Steroids and steroid derivatives	Sterols [ST]	7.4828e+08	1.46968e+09	0.509145	0.00185481	1.50815
Prostaglandin F1α	cpd:C06475	--	--	--	--	1.68413e+06	2.80088e+06	0.601284	0.00198653	1.52834
Cystine	cpd:C01420	HMDB0000197	--	Indoles and derivatives	--	3.40212e+06	2.04905e+06	1.66034	0.00218649	1.58756
L-Glutamic acid monosodium salt	--	--	--	--	--	8.97699e+06	2.75736e+06	3.25565	0.00228525	1.48958
LPA 18:2	--	--	LMGP10050044	--	Glycerophospholipids [GP]	2.02191e+08	3.82506e+08	0.528597	0.00247247	1.55866
13,14-Dihydro prostaglandin E1	--	--	--	--	--	1.08587e+06	1.97533e+06	0.549718	0.00250598	1.53939
LPS 22:4	--	--	LMGP03050014	--	Glycerophospholipids [GP]	1.59514e+06	4.44682e+06	0.358715	0.00256685	1.56543
Glycochenodeoxycholic Acid (sodium salt)	--	--	--	--	--	4.67832e+06	3.04249e+07	0.153766	0.00264597	1.56396
3-Hydroxydecanoic acid	--	HMDB0010725	--	Hydroxy acids and derivatives	--	1.57252e+07	2.69066e+07	0.584435	0.00265514	1.53809
CDP	cpd:C00112	HMDB0014618	--	Benzodiazepines	--	1.21943e+06	582556	2.09324	0.0027754	1.64136
2,3-Dinor-8-epi-prostaglandin F2α	--	--	--	--	--	1.09283e+07	1.97147e+07	0.554323	0.00281087	1.57859
LPI 18:1	--	--	LMGP06050005	--	Glycerophospholipids [GP]	3.72658e+07	6.23788e+07	0.597411	0.00281671	1.4923
tetranor-12(R)-HETE	--	--	--	--	--	1.3686e+06	3.95665e+06	0.345898	0.00288039	1.71247
LPE 22:6	--	--	LMGP02050060	--	Glycerophospholipids [GP]	8.58063e+06	5.58448e+06	1.53651	0.0029025	1.47073
2-Hydroxy-2-methylbutanoic acid	--	HMDB0001987	--	Fatty Acyls	--	1.65058e+08	2.71509e+08	0.607926	0.00303427	1.80851
LPA 20:3	--	--	LMGP10050028	--	Glycerophospholipids [GP]	7.03418e+06	1.81105e+07	0.388403	0.00311857	1.60717
Hydrocortisone	cpd:C00735	HMDB0000063	--	Steroids and steroid derivatives	--	2.9422e+07	4.95018e+07	0.594364	0.00311937	1.52836
2-Furoic acid	cpd:C01546	HMDB0000617	--	Furans	--	5.45837e+06	3.27281e+06	1.66779	0.00312227	1.75227
11-Deoxy prostaglandin F2β	--	--	--	--	--	1.14547e+07	1.97676e+07	0.579468	0.00341498	1.49297
Stearic acid	cpd:C01530	HMDB0000827	LMFA01010018	Fatty Acyls	Fatty Acyls [FA]	372953	867791	0.429773	0.00382423	1.76577
19(R)-hydroxy Prostaglandin A2	--	--	--	--	--	3.69678e+06	6.1786e+06	0.59832	0.00392047	1.50984
Homo-Gamma-Linolenic Acid (C20:3)	--	--	--	--	--	549820	2.11118e+06	0.260433	0.00398172	1.67315
LPI 20:4	--	--	LMGP06050006	--	Glycerophospholipids [GP]	1.50446e+08	2.90514e+08	0.517863	0.00421367	1.48135
23-Nordeoxycholic acid	--	--	--	--	--	7.24083e+06	1.34783e+07	0.537222	0.00421388	1.48815
PC (18:1/22:6)	--	--	LMGP01010913	--	Glycerophospholipids [GP]	1.12981e+07	6.67885e+06	1.69162	0.00453326	1.44636
1a,1b-Dihomo prostaglandin E1	--	--	--	--	--	546412	862321	0.633653	0.00490826	1.3734
1,2-Dihydro-1,2-naphthalenediol	--	--	--	--	--	5.20198e+06	8.43762e+06	0.616523	0.00504214	1.74514
D-Glucosamine 6-phosphate	cpd:C00352	HMDB0001254	--	Organooxygen compounds	--	318983	650135	0.490642	0.00529391	1.59638
Taurochenodeoxycholic Acid (sodium salt)	--	--	--	--	--	7.82121e+07	2.25103e+08	0.34745	0.00549365	1.42403
11(Z),14(Z)-Eicosadienoic Acid	--	--	--	--	--	1.51045e+08	7.82376e+07	1.9306	0.00550354	1.37726
(±)9-HpODE	--	--	--	--	--	1.35296e+06	3.2917e+06	0.411024	0.00558975	1.42984
LPI 18:2	--	--	LMGP06050010	--	Glycerophospholipids [GP]	4.33561e+07	8.97062e+07	0.483312	0.00601233	1.49057
2,3-Dinor prostaglandin E1	--	--	--	--	--	9.93732e+06	1.72167e+07	0.577192	0.00621956	1.49768
LPI 20:3	--	--	LMGP06050021	--	Glycerophospholipids [GP]	1.14423e+07	2.36463e+07	0.483892	0.00627231	1.45255
Monobutyl phthalate	--	HMDB0013247	--	Benzene and substituted derivatives	--	3.48778e+06	1.19838e+06	2.91042	0.00629431	1.37125
L-(+)-Arabinose	--	--	--	--	--	1.37353e+07	8.75375e+06	1.56908	0.00637849	1.40584
SM (d14:1/19:0)	--	--	--	--	--	2.05432e+06	3.21281e+06	0.639417	0.00650501	1.42248
3-Hydroxy-3-methylglutaric acid	--	HMDB0000355	--	Fatty Acyls	--	3.77626e+07	5.67e+07	0.666008	0.00668061	1.33972
Asp-glu	--	HMDB0028752	--	Carboxylic acids and derivatives	--	1.01615e+08	4.4633e+07	2.27667	0.00699793	1.36955
trans-Petroselinic acid	--	--	--	--	--	583127	3.16709e+06	0.184121	0.00725099	1.51573
FAHFA (18:1/8:0)	--	--	--	--	--	597060	898600	0.664433	0.00727011	1.36061
Docosahexaenoic acid	cpd:C06429	HMDB0002183	LMFA01031176	Fatty Acyls	Fatty Acyls [FA]	1.48364e+09	9.27429e+08	1.59973	0.00730912	1.44847
L-Malate	cpd:C00149	HMDB0000156	--	Hydroxy acids and derivatives	--	1.61652e+07	5.80325e+06	2.78554	0.00734389	1.34391
Citric acid	cpd:C00158	HMDB0000094	--	Carboxylic acids and derivatives	--	7.29484e+07	4.40856e+07	1.6547	0.00756197	1.66942
Butylparaben	--	HMDB0032575	--	Benzene and substituted derivatives	--	1.26116e+09	4.8256e+08	2.61347	0.00884799	1.32007
3-O-Feruloylquinic acid	cpd:C02572	HMDB0030669	--	Organooxygen compounds	--	214297	72020.9	2.97549	0.00944659	1.30587
11(Z)-Eicosenoic acid	--	HMDB0033022	--	Fatty Acyls	--	1.39172e+06	3.26347e+06	0.426456	0.00949793	1.40126
14,15-Leukotriene E4	--	--	LMFA03020033	--	Fatty Acyls [FA]	729838	1.11178e+06	0.656457	0.00961203	1.29159
all-cis-4,7,10,13,16-Docosapentaenoic acid	--	--	--	--	--	1.7187e+08	9.77826e+07	1.75767	0.0101227	1.34466
(+/-)9(10)-EpOME	--	--	--	--	--	2.33211e+07	4.05114e+07	0.575668	0.0105904	1.30639
Spiculisporic Acid	--	--	--	--	--	269114	749422	0.359095	0.0126342	1.4407
Pepstatin	cpd:C00773	HMDB0005007	--	Lactones	--	1.11328e+06	1.84209e+06	0.604356	0.0133535	1.28618
L-Glutamic acid	cpd:C00025	HMDB0060475	--	Carboxylic acids and derivatives	--	5.32446e+07	3.02365e+07	1.76094	0.0133583	1.24487
Dimetghyl 4-Hydroxyisophthalate	--	--	--	--	--	678267	67481.9	10.0511	0.0139228	1.30061
(+/-)9-HpODE	--	--	--	--	--	6.20505e+06	1.03111e+07	0.601783	0.0158563	1.24354
19-Nortestosterone	--	HMDB0002725	LMST02010044	Steroids and steroid derivatives	Sterols [ST]	2.10306e+06	897154	2.34415	0.0159822	1.31533
7-Ketolithocholic acid	--	HMDB0000467	--	Steroids and steroid derivatives	--	1.68599e+07	2.63481e+07	0.639892	0.0165033	1.36191
5-Phenylvaleric Acid	--	HMDB0002043	--	Fatty Acyls	--	3.33327e+06	1.4404e+06	2.31413	0.0168838	1.22234
LPG 22:6	--	--	LMGP04050016	--	Glycerophospholipids [GP]	1.24867e+07	4.15647e+06	3.00415	0.0174025	1.19238
Threonine	--	HMDB0000167	--	Carboxylic acids and derivatives	--	4.93284e+06	7.66829e+06	0.643278	0.0178571	1.23036
2-[(4-chlorophenyl)sulfonyl]-N,N-dimethylacetamide	--	--	--	--	--	215403	38551.1	5.58747	0.0192367	1.17258
Calcium D-Panthotenate	--	--	--	--	--	751547	88832.1	8.46031	0.0196334	1.26543
Glycocholic acid	cpd:C01921	HMDB0000331	LMST05030001	Steroids and steroid derivatives	Sterols [ST]	7.12905e+07	2.00399e+08	0.355743	0.0196787	1.28343
Vanillyl alcohol	cpd:C06317	HMDB0032012	--	Phenols	--	781256	328904	2.37533	0.0203541	1.2244
Thromoboxane B1	--	--	--	--	--	2.28435e+06	3.67876e+06	0.620955	0.0207132	1.25359
16-(Hexopyranosyloxy)-7-hydroxy-8,9-epoxypimaran-18-oic acid	--	--	--	--	--	1.61038e+06	4.70086e+06	0.342572	0.0218916	1.30208
LPA 18:3	--	--	LMGP10050035	--	Glycerophospholipids [GP]	1.78305e+06	3.61938e+06	0.492641	0.0219271	1.31722
Anthranilic acid	cpd:C00108	HMDB0001123	--	Benzene and substituted derivatives	--	757314	1.42976e+06	0.529677	0.0256389	1.37465
(±)13-HODE	--	--	--	--	--	4.06626e+07	2.05507e+07	1.97865	0.0264132	1.14919
PC (14:0/18:2)	--	--	LMGP01010496	--	Glycerophospholipids [GP]	1.32069e+07	6.96845e+06	1.89524	0.0271852	1.1308
Fumaric acid	cpd:C00122	HMDB0000134	--	Carboxylic acids and derivatives	--	2.5283e+06	1.49341e+06	1.69296	0.0275248	1.18779
Orsellinic acid ethyl ester	--	--	--	--	--	1.73531e+06	578976	2.9972	0.0285923	1.17957
(±)8(9)-DiHET	--	--	--	--	--	834028	1.3667e+06	0.610248	0.0299045	1.28597
cis-5,8,11,14,17-Eicosapentaenoic acid	--	HMDB0001999	--	Fatty Acyls	--	8.26656e+07	4.67301e+07	1.769	0.0305078	1.21207
Tetranor-12R-HETE	--	--	LMFA01050143	--	Fatty Acyls [FA]	3.8754e+06	2.35886e+06	1.64291	0.0305401	1.2789
PC (16:0/22:6)	--	--	LMGP01010650	--	Glycerophospholipids [GP]	2.05692e+08	1.36704e+08	1.50465	0.0308754	1.29635
12-Hydroxydodecanoic acid	cpd:C08317	HMDB0002059	--	Hydroxy acids and derivatives	--	2.29945e+07	1.01734e+07	2.26026	0.0309458	1.18903
N-Acetylaspartic acid	--	HMDB0000812	--	Carboxylic acids and derivatives	--	1.8596e+06	694879	2.67615	0.0316132	1.07417
3-Methyladipic acid	--	HMDB0000555	--	Fatty Acyls	--	2.38467e+06	1.4867e+06	1.60401	0.0353711	1.22004
(R)-3-Hydroxy myristic acid	--	--	--	--	--	1.82082e+07	7.39901e+06	2.4609	0.0401246	1.19262
α,α-Trehalose	cpd:C01083	--	--	--	--	6.63167e+07	2.97086e+07	2.23224	0.0441105	1.11265
PC (16:0/16:0)	--	--	LMGP01010564	--	Glycerophospholipids [GP]	6.29429e+06	2.65362e+06	2.37196	0.0443085	1.14282
PE (18:2e/18:1)	--	--	--	--	--	1.43571e+06	732872	1.95902	0.0487008	1.03313
11,12-Epoxy-(5Z,8Z,11Z)-icosatrienoic acid	--	--	--	--	--	9.68622e+06	1.7266e+06	5.60999	0.0490327	1.01245
cGMP	cpd:C00942	HMDB0001314	--	Purine nucleotides	--	783262	73371	10.6754	0.0493901	1.0176
PC (14:0/16:0)	--	--	LMGP01010481	--	Glycerophospholipids [GP]	8.38823e+06	5.45513e+06	1.53768	0.0495929	1.11722

## Sheet: Supplementary table S5
Supplementary table S5. Spearman correlation (r) values for differential metaolites and MPE enriched ASVs
NAME	ASV1081	ASV114	ASV118	ASV130	ASV134	ASV156	ASV175	ASV203	ASV23	ASV247	ASV25	ASV266	ASV281	ASV287	ASV304	ASV304	ASV35	ASV416	ASV419	ASV469	ASV5	ASV70	ASV786	ASV821	ASV86	ASV919	ASV97
2_FormylaminoBenzoic_Acid	0	0	0	0	0	0	0	0.963286	0.984155	0	0	0	0.945493	0	0	0	0.982193	0	0.928428	0	0.992443	0.986886	0.727794	0	0	0	0.983065
Anthranilic_acid	0	0	0	0	0	0	0	0.603928	0.549665	0	0	0	0.5413	0	0	0	0.570806	0	0	0	0.554563	0.544112	0	0	0	0	0.579278
Butylparaben	0	0	0	0	0	0	0	0	0	0	0	0	0	0	0	0	0	0	0	0	0	0	0	0	0	0	0
Monobutyl_phthalate	0	0	0	0	0	0	0	0	0	0	0	0	0	0	0	0	0	0	0	0	0	0	0	0	0	0	0
Asp_glu	0	0	0	0	-0.575255	0	0	0	0	0	0	0	0	0	0	0	0	0	0	0	0	0	0	0	0	0	0
Citric_acid	0	0	0	0	0	0	0	0	0	0	0	0	0	0	0	0	0	0	0	0	0	0	0	0	0	0	0
Fumaric_acid	0	0	0	0	0	0	0	0	0	0	0	0	0	0	0	0	0	0	0	0	0	0	0	0	0	0	0
L_Glutamic_acid	0	0	0	0	0	0	0	0	0	0	0	0	0	0	0	0	0	0	0	0.557894	0	0	0	0	0	0	0
N_Acetylaspartic_acid	0	0	0	0	0.673889	0	0	0	0	0	0	0	0	0	0	0	0	0	0	0.640666	0	0	0	0	0	0	0
Threonine	0	0	0	0	0	0	0	0	0	-0.63479	0	0	0	0	0	0	0	0	0	0	0	0	0	0	0	0.614711	0
11Z_Eicosenoic_acid	0	0	0	0	0	0	0	0	0	0	0	0	0	0	0	0	0	0	0	0	0	0	0	0	0	0	0
14_15_Leukotriene_E4	0	0	0	0	0.618709	0	0	0	0	0	0	0	0	0	0	0	0	0	0	0.655702	0	0	0	0	0	0	0
16_Hydroxyhexadecanoic_acid	0	0	0	0	0	0	0	0.715969	0.729884	0	0	0	0.78604	0	0	0	0.772491	0	0.786483	0	0.769555	0.754903	0	0	0	0	0.76945
2_Hydroxy_2_methylbutanoic_acid	0	0	0	0	0	0	0	0.907347	0.920464	0	0	0	0.868525	0	0	0	0.923529	0	0.933553	0	0.939238	0.922404	0.786256	0	0	0	0.918839
3_Hydroxy_3_methylglutaric_acid	0	0	0	0	0	0	0	0	-0.535481	0	0	0	0	0	0	0	0	0	0	0	0	-0.537514	0	0	0	0.566249	0
3_Methyladipic_acid	0	0	0	0	0	0	0	0	0	0	0	0	0	0	0	0	0	0	0	0	0	0	0	0	0	0.658903	0
5_Phenylvaleric_Acid	0	0	0	0	-0.543735	0	0	0	0	0	0	0	0	0	0	0	0	0	0	0	0	0	0	0	0	0	0
Arachidic_Acid	0	0	0.579844	0	0	0.540256	0	0	0	0	0	0	0	0	0	0	0	0	0	0	0	0	0	0	0	0	0
cis_5_8_11_14_17_Eicosapentaenoic_acid	0	0	0	0	0	0	0	0	0	0	0	0	0	0	0	0	0	0	0	0	0	0	0	0	0	0	0
Docosahexaenoic_acid	0	0	0	0	0	0	0	0	0	0	0	0	0	0	0	0	0	0	0	0	0	0	0	0	0	0	0
Docosanoic_acid	0	0	0	0	0	0	0	0	0	0	0	0	0	0	0	0	0	0	0	0	0	0	0	0	0	0	0
Elaidic_acid	-0.593234	0	0.556843	0	0	0	0	0	0	0	0	0	0	0	0	0	0	0	0	0	0	0	0	0	0	0	0
Lignoceric_acid	0	0	0	0	0	0	0	0	0	0.721216	0	0	0	0	0	0	0	0	0	0	0	0	0	0	0	0	0
Stearic_acid	0	0	0	0	0	0	0.532631	0	0	0	0	0	0	0	0	0	0	0	0	0.588297	0	0	0	0	0	0	0
Tetranor_12R_HETE	0	0	0	0	0	0	0	0	0	0	0	0	0	0	0	0	0	0	0	0	0	0	0	0	0	0	0
LPA_18_2	0	0	0	0	0	0	0	0	0	0	0	0.704665	0	0	0	0	0	0	0	0	0	0	0	0	0	0	0
LPA_18_3	0	0	0	0	0	0.613391	0	0	0	0	0.620608	0.652293	0	0	0	0	0	0	0	0	0	0	0	0	0	0	0
LPA_20_3	0	0	0	0	0	0	0	0	0	0	0	0	0	0	0	0	0	0	0	0	0	0	0	0	0	0	0
LPA_20_4	0	0	0	0	0	0	0	0	0	0	0	0.595812	0	0	0	0.680922	0	0	0	0	0	0	0	0	0	0	0
LPC_22_2	0	0.68887	0	0.699803	0	0	0.631695	0	0	0	0	0	0	0	0.680922	0.684737	0	0	0	0	0	0	0	0.654864	0.680769	0	0
LPC_22_4	0	0.69207	0	0.701566	0	0	0	0	0	0	0	0	0	0	0.684737	0	0	0	0	0	0	0	0	0.673608	0.692	0	0
LPE_18_0	0	0	0	0	0	0	0	0	0	0	0	0	0	0	0	0	0	0	0	0	0	0	0	0	0	0	0
LPE_22_6	0	0	0	0	0	0	0	0	0	0	0	0	0	0	0	0	0	0	0	0	0	0	0	0	0	0	0
LPG_22_6	0	0	0	0	0	0	0	0	0	0	0	0	0	0	0	0	0	0	0	0	0	0	0	0	0	0	0
LPI_18_1	0	0	0	0	0.60998	0	0	0	0	0	0	0	0	0	0	0	0	0	0	0.583117	0	0	0	0	0	0	0
LPI_18_2	0	0	0	0	0	0	0	0	0	0	0	0	0	0	0	0	0	0	0	0	0	0	0	0	0	0	0
LPI_20_3	0	0	0	0	0.765109	0	0	0	0	0	0	0	0	0	0	0	0	0	0	0.646095	0	0	0	0	0	0	0
LPI_20_4	0	0	0	0	0.696574	0	0	0	0	0	0	0	-0.578188	0	0	0	0	0	0	0	0	0	0	0	0	0	0
LPI_22_4	0	0	0	0	0.758835	0	0	0	0	0	0	0	0	0	0	0	0	0	0	0.6864	0	0	0	0	0	0	0
LPI_22_6	0	0	0	0	0	0	0	0	0	0	0	0	0	0	0	0.911741	0	0	0	0	0	0	0	0	0	0	0
LPS_22_4	0	0.910779	0	0.909339	0	0	0	0	0	0	0	0	0	0	0.911741	0	0	0	0	0	0	0	0	0.899261	0.916817	0	0
PC_14_0_16_0	0	0	0	0	0	0	0	0	0	0	0	0	0	0	0	0	0	0	0	0	0	0	0	0	0	0	0
PC_14_0_18_2	0	0	0	0	0	0	0	0	0	0	0	0	0	0	0	0	0	0	0	0	0	0	0	0	0	0	0
PC_16_0_16_0	0	0	0	0	0	0	0	0.54443	0.542347	0	0	0	0	0	0	0	0.558671	0	0.540095	0	0.552768	0.57387	0	0	0	0	0.569495
PC_16_0_22_6	0	0	0	0	0	0	0	0.558522	0	0	0	0	0.539497	0	0	0	0.543232	0	0.598651	0	0.553536	0	0	0	0	0	0
PC_18_1_22_6	0	0	0	0	0	0	0	0.821077	0.785207	0	0	0	0.788674	0	0	0	0.813763	0	0.861419	0	0.819373	0.791031	0.582524	0	0	0	0.795915
12_Hydroxydodecanoic_acid	0	0	0	0	0	0	0	0.814377	0.854285	0	0	0	0.826562	0	0	0	0.865364	0	0.769603	0	0.866978	0.859292	0.633018	0	0	0	0.861628
3_Hydroxydecanoic_acid	0	0	0	0	0	0	0	0	0	0	0	0	0	0	0	0	0	0	0	0	0	0	0	0	0	0	0
L_Malate	0	0	0	0	0	0	0	0	0	0	0	0	0	0	0	0	0	0	0	0	0	0	0	0	0	0	0
3_O_Feruloylquinic_acid	0	0	0	0	0	0	0	0	0	0	0	0.720104	0	0	0	0	0	0	0	0	0	0	0	0	0	0	0
D_Glucosamine_6_phosphate	0	0	0	0	0	0	0	0	0	0	0	0	0.697688	0	0	0	0	0	0	0	0	0	0	0	0	0	0
L_Kynurenine	0	0	0	0	0	0	0	0.549545	0.537645	0	0	0	0.751727	0	0	0	0	0	0.584708	0	0.555563	0.571848	0	0	0	0	0.552656
2_Furoic_acid	0	0	0	0	0	0	0	0	0	0	0	0	0	0	0	0	0	0	0	0	0	0	0	0	0	0	0
alpha_Ketoglutaric_acid	0	0	0	0	0	0	0	0.586302	0.683773	0	0	-0.543595	0.578056	0	0	0	0.665787	0	0.549077	0	0.661187	0.670501	0.664949	0	0	0	0.687552
CDP	0	0	0	0	0	0	0	0.798076	0.894537	0	0	0	0.853965	0	0	0.898233	0.892803	0	0.877628	0	0.894431	0.912799	0.806693	0	0	0	0.898438
cGMP	0	0.879761	0	0.877785	0	0	0	0	0	0	0	0	0	0	0.898233	0	0	0	0	0	0	0	0	0.870192	0.881222	0	0
Cystine	0	0	0	0	0	0	0	0	0	0	0	0	0	0	0	0	0	0	0	0	0	0	0	0	0	0	0
Glycerol_1_hexadecanoate	-0.54316	0	0	0	0	0	0	0.748274	0.75338	0	0	0	0.781907	0	0	0	0.776646	0	0.789518	0	0.791927	0.759724	0.647648	0	0	0	0.784682
Pepstatin	0	0	0	0	0	0	0	0	0	0	0	0	0	0	0	0	0	0	0	0	0	0	0	0	0	0	0
Vanillyl_alcohol	0	0	0	0	0	0	0	0	0	0	0	0	0	0	0	0	0	0	0	0	0	0	0	0	0	0	0
Xanthohumol	0	0	0.830775	0	0	0.773987	0	0	0	0	0.80713	0.535516	0	0	0		0	0	0	0	0	0	0	0	0	0.580549	0
delta_Tocopherol	0	0	0	0	0	0	0	0	0	0	0	0	0	0	0	0	0	0	0	0	0	0	0	0	0	0	0
Perillic_acid	0	0	0	0	0	0	0	0	0	0	0	0	0	0	0	0	0	0	0	0	0	0	0	0	0	0	0
19_Nortestosterone	0	0	0	0	0	0	0.55873	0	0	0	0	0	0	0	0	0	0	0	0	0	0	0	0	0	0	0.548779	0
7_Ketolithocholic_acid	0	0	0	0	0	0	0	0	0	0	0	0	0	0.605532	0	0	0	0	0	0	0	0	0	0	0	0	0
Glycocholic_acid	0	0	0	0	0	0	0	0	0	0	0	0	0	0	0	0	0	0	0	0	0	0	0	0	0	0.693765	0
Hydrocortisone	0	0	0	0	0	0	0	0	0	0	0	0	0	0	0	0	0	0	0.533338	0	0	0	0	0	0	0	0
Testosterone_sulfate	0	0	0	0	0	0	0	0	0	0	0	0	0	0	0	0	0	0	0	0	0	0	0	0	0	0	0
Correlations with P value >0.05 were numbered with 0

## Sheet: Supplementary table S6
Supplementary table S6. Spearman correlation (r) values for differential metaolites and MPE enriched genera
Name	Bacillus	Clostridium_sensu_stricto_1	Lactobacillus	Micrococcus	Pediococcus	Staphylococcus	Stenotrophomonas	Streptococcus	Turicibacter
2_FormylaminoBenzoic_Acid	0.844865	0.945172	0.855254	0	0.983065	0	0	0.992922	0.990298
Anthranilic_acid	0.534509	0.639023	0.698909	0	0.579278	0	0	0.558479	0.557015
Butylparaben	0	0	0	0	0	0	0	0	0
Monobutyl_phthalate	0	0	0	0	0	0	0	0	0
Asp_glu	0	0	0	0	0	0	0	0	0
Citric_acid	0	0	0	0	0	0	0	0	0
Fumaric_acid	0	0	0	0	0	0	0	0	0
L_Glutamic_acid	0	0	0	0	0	0	0	0	0
N_Acetylaspartic_acid	0	0	0	0	0	0	0	0	0
Threonine	0	0	0	0	0	0	0	0	0
11Z_Eicosenoic_acid	0	0	0	0	0	0	0	0	0
14_15_Leukotriene_E4	0	0	0	0	0	0	0	0	0
16_Hydroxyhexadecanoic_acid	0.770211	0.808843	0.58463	0	0.76945	0	0	0.768471	0.77548
2_Hydroxy_2_methylbutanoic_acid	0.77167	0.912951	0.856291	0	0.918839	0	0	0.941343	0.927355
3_Hydroxy_3_methylglutaric_acid	0	0	0	0	0	0	0	0	0
3_Methyladipic_acid	0	0	0	0	0	0	0	0	0
5_Phenylvaleric_Acid	0	0	0	0	0	0	0	0	0
Arachidic_Acid	0	0	0	0	0	0	0	0	0
cis_5_8_11_14_17_Eicosapentaenoic_acid	0	0	0	0	0	0	0	0	0
Docosahexaenoic_acid	0	0	0	0	0	0	0	0	0
Docosanoic_acid	0	0	0	0	0	0	0	0	0
Elaidic_acid	0.572836	0	0	0	0	0	0	0	0
Lignoceric_acid	0	0	0	0	0	0	0	0	0
Stearic_acid	0	0	0	0	0	0	0	0	0
Tetranor_12R_HETE	0	0	0	0	0	0	0	0	0
LPA_18_2	0	0	0	0	0	0	0	0	0
LPA_18_3	0	0	0	0.591487	0	0.608455	0	0	0
LPA_20_3	0	0	0	0	0	0	0	0	0
LPA_20_4	0	0	0	0	0	0	0	0	0
LPC_22_2	0	0	0	0	0	0	0	0	0
LPC_22_4	0	0	0	0	0	0	0	0	0
LPE_18_0	0	0	0	0	0	0	0	0	0
LPE_22_6	0	0	0	0	0	0	0	0	0
LPG_22_6	0	0	0	0	0	0	0	0	0
LPI_18_1	0	0	0	0	0	0	0	0	0
LPI_18_2	0	0	0	0	0	0	0	0	0
LPI_20_3	0	0	0	0	0	0	0	0	0
LPI_20_4	0	0	0	0	0	0	0	0	0
LPI_22_4	0	0	0	0	0	0	0	0	0
LPI_22_6	0	0	0	0	0	0	0	0	0
LPS_22_4	0	0	0	0	0	0	0	0	0
PC_14_0_16_0	0	0	0	0	0	0	0	0	0
PC_14_0_18_2	0	0	0	0	0	0	0	0	0
PC_16_0_16_0	0.67973	0	0	0	0.569495	0	0	0.549706	0.58132
PC_16_0_22_6	0	0.59719	0.651209	0	0	0	0	0.555769	0.5344
PC_18_1_22_6	0.763475	0.892391	0.757637	0	0.795915	0	0	0.821753	0.829228
12_Hydroxydodecanoic_acid	0.724921	0.810722	0.762886	0	0.861628	0	0	0.866843	0.842525
3_Hydroxydecanoic_acid	0	0	0	0	0	0	0	0	0
L_Malate	0	0	0	0	0	0	0	0	0
3_O_Feruloylquinic_acid	0	0	0	0	0	0	0.691392	0	0
D_Glucosamine_6_phosphate	0	0	0	0	0	0	0	0	0
L_Kynurenine	0	0.623912	0	0	0.552656	0	0	0.554025	0.576112
2_Furoic_acid	0	0	0	0	0	0	0	0	0
alpha_Ketoglutaric_acid	0	0.61588	0.69612	0	0.687552	0	0	0.668502	0.667257
CDP	0.765036	0.909377	0.708288	0	0.898438	0	0	0.893873	0.905265
cGMP	0	0	0	0	0	0	0	0	0
Cystine	0	0	0	0	0	0	0	0	0
Glycerol_1_hexadecanoate	0.716279	0.763843	0.84516	0	0.784682	0	0	0.795753	0.765058
Pepstatin	0	0	0	0	0	0	0	0	0
Vanillyl_alcohol	0	0	0	0	0	0	0	0	0
Xanthohumol	0.534777	0	0	0.816161	0	0.810197	0	0	0
delta_Tocopherol	0	0	0	0	0	0	0	0	0
Perillic_acid	0	0	0	0	0	0	0	0	0
19_Nortestosterone	0	0	0	0	0	0	0	0	0
7_Ketolithocholic_acid	0	0	0	0	0	0	0	0	0
Glycocholic_acid	0	0	0	0	0	0	0	0	0
Hydrocortisone	0.597037	0	0.531939	0	0	0	0	0	0
Testosterone_sulfate	0	0	0	0	0	0	0	0	0
Correlations with P value>0.05 were numbered with 0.

## Sheet: Supplementary table S7
Supplementary table S7. Spearman correlation (r) values for metaolites involved in KEGG enriched pathways and MPE enriched ASVs
NAME	ASV1081	ASV114	ASV118	ASV130	ASV134	ASV156	ASV175	ASV203	ASV23	ASV247	ASV25	ASV266	ASV281	ASV287	ASV304	ASV35	ASV416	ASV419	ASV469	ASV5	ASV70	ASV786	ASV821	ASV86	ASV919	ASV97
3_Hydroxybenzoic_acid	0	0	0	0	0	0	0	0	0	0	0	0	0	0	0	0	0	0	0	0	0	0	0	0	0	0
6_Hydroxymelatonin	0	0.712243	0	0.704002	0	0	0	0	0	0	0	0.525586	0	0	0.704767	0	0	0	0	0	0	0	0.701291	0.71791	0	0
Adrenic_acid	0	0	0	0	0	0	0	0	0	0	0	0	0	0	0	0	0	0	0.590381	0	0	0	0	0	0	0
alpha_Ketoglutaric_acid	0	0	0	0	0	0	0	0.586302	0.683773	0	0	-0.543595	0.578056	0	0	0.665787	0	0.549077	0	0.661187	0.670501	0.664949	0	0	0	0.687552
Anthranilic_acid	0	0	0	0	0	0	0	0.603928	0.549665	0	0	0	0.5413	0	0	0.570806	0	0	0	0.554563	0.544112	0	0	0	0	0.579278
Arachidic_Acid	0	0	0.579844	0	0	0.540256	0	0	0	0	0.527759	0	0	0	0	0	0	0	0	0	0	0	0	0	0	0
Arachidonic_acid	0	0	0	0	0	0	0	0	0	0	0	0	0	0	0	0	0	0	0.651817	0	0	0	0	0	0	0
cis_Aconitic_acid	0	0	0	0	0.587004	0	0	0	0	0	0	0	0	0	0	0	0	0	0.709758	0	0	0	0	0	0	0
Citric_acid	0	0	0	0	0	0	0	0	0	0	0	0	0	0	0	0	0	0	0	0	0	0	0	0	0	0
Citrulline	0	0	0	0	0	0	0	0	0	0	0	0	0	0	0	0	0	0	0	0	0	0	0	0	0	0
D_Glucosamine_6_phosphate	0	0	0	0	0	0	0	0	0	0	0	0	0.697688	0	0	0	0	0	0	0	0	0	0	0	0	0
Docosahexaenoic_acid	0	0	0	0	0	0	0	0	0	0	0	0	0	0	0	0	0	0	0	0	0	0	0	0	0	0
Docosanoic_acid	0	0	0	0	0	0	0	0	0	0	0	0	0	0	0	0	0	0	0	0	0	0	0	0	0	0
Fumaric_acid	0	0	0	0	0	0	0	0	0	0	0	0	0	0	0	0	0	0	0.524593	0	0	0	0	0	0	0
Fumaric_acid_1	0	0	0	0	0	0	0	0	0	0	0	0	0	0	0	0	0	0	0.524593	0	0	0	0	0	0	0
Kynurenic_acid	0	0	0	0	0	0	0	0	0	0	0	0	0	0	0	0	0	0	0	0	0	0	0	0	0	0
L_Glutamic_acid	0	0	0	0	0	0	0	0	0	0	0	0	0	0	0	0	0	0	0.527281	0	0	0	0	0	0	0
L_Kynurenine	0	0	0	0	0	0	0	0.549545	0.537645	0	0	0	0.751727	0	0	0	0	0.584708	0	0.555563	0.571848	0	0	0	0	0.552656
L_Malate	0	0	0	0	0	0	0	0	0	0	0	0	0	0	0	0	0	0	0.527766	0	0	0	0	0	0	0
L_Malate_1	0	0	0	0	0	0	0	0	0	0	0	0	0	0	0	0	0	0	0.527766	0	0	0	0	0	0	0
L_Ornithine	0	0	0	0	0	0	0	0	0	0	0	0	0	0	0	0	0	0	0	0	0	0	0	0	0	0
L_Tryptophan	0	0.802545	0	0.796366	0	0	0	0	0	0	0	0	0	0	0.796912	0	0	0	0	0	0	0	0.782925	0.805885	0	0
Lignoceric_acid	0	0	0	0	0	0	0	0	0	0.721216	0	0	0	0	0	0	0	0	0	0	0	0	0	0	0	0
Palmitic_acid	0	0	0	0	0	0	0	-0.583671	0	0	0	0	0	0	0	0	0	0	0	0	0	0	0	0	0	0
Phenylpyruvic_acid	0	0	0	0	0	0	0	0	0	0	0	0	0	0	0	0	0	0	0	0	0	0	0	0	0	0
Quinic_acid	0	0	0	0	0	0	0	0.572319	0	0	0	0	0	0	0	0	0	0	0.689347	0	0	0.54207	0	0	0	0
Stearic_acid	0	0	0	0	0	0	0.532631	0	0	0	0	0	0	0	0	0	0	0	0.588297	0	0	0	0	0	0	0
Correlations with P value >0.05 were numbered with 0.
